# Supplementary material for: Integrated Multitrophic Aquaculture; Analysing Contributions of Different Biological Compartments to Nutrient Removal in a Duckweed-Based Water Remediation System
Source: Plants (Basel). 2022 Nov 15;11(22):3103. doi: 10.3390/plants11223103 (PMC9698553; doi:10.3390/plants11223103)
Supplement: Supplementary file 1 [file plants-11-03103-s001.zip]

Archive with 1 entries (1 files):
- plants-2009974-supplementary.pdf
